# Supplementary material for: Structural variation, selection, and diversification of the NPIP gene family from the human pangenome
Source: Cell Genom. 2025 Aug 22;5(10):100977. doi: 10.1016/j.xgen.2025.100977 (PMC12790995; doi:10.1016/j.xgen.2025.100977)
Supplement: Table S2. Summary statistics and accessions for human haplotype assemblies used in this study, related to Figures 1–4 [file mmc3.xlsx]

## Sheet: S2
Sample	Haplotype	Superpopulation	N50	NPIP paralogs	NPIP contigs	Project	Source
CHM1	1	EUR	110525406	26	3	CHM1	https://zenodo.org/records/5502036
CHM13	1	EUR	150617247	27	2	T2T-CHM13v2	GCA_009914755.4
GRCh38 (including alts)	1	EUR	145138636	31	3	GRCh38	GCA_000001405.29
HG00171	1	EUR	140737330	25	6	HGSVC	PRJEB76276
HG00171	2	EUR	135792130	27	2	HGSVC	PRJEB76276
HG002	1	EUR	146793688	28	2	T2T-HG002	https://s3-us-west-2.amazonaws.com/human-pangenomics/T2T/scratch/HG002/assemblies/drafts/assembly.v0.7.fasta.gz
HG002	2	EUR	154349815	27	2	T2T-HG002	https://s3-us-west-2.amazonaws.com/human-pangenomics/T2T/scratch/HG002/assemblies/drafts/assembly.v0.7.fasta.gz
HG00268	1	EUR	146208399	29	2	HGSVC	PRJEB76276
HG00268	2	EUR	135181456	28	2	HGSVC	PRJEB76276
HG00358	1	EUR	135607687	26	2	HGSVC	PRJEB76276
HG00358	2	EUR	134783754	25	3	HGSVC	PRJEB76276
HG00438	1	EAS	48061544	28	6	HPRC	PRJNA730822
HG00438	2	EAS	54936949	28	7	HPRC	PRJNA730822
HG005	1	EAS	58303677	32	9	HPRC	PRJNA730822
HG005	2	EAS	69736411	26	8	HPRC	PRJNA730822
HG00621	1	EAS	54673245	27	5	HPRC	PRJNA730822
HG00621	2	EAS	50294217	25	5	HPRC	PRJNA730822
HG00673	1	EAS	34843587	26	8	HPRC	PRJNA730822
HG00673	2	EAS	29077043	30	8	HPRC	PRJNA730822
HG00733	1	AMR	135320614	26	2	HGSVC	PRJEB76276
HG00733	2	AMR	136679475	27	2	HGSVC	PRJEB76276
HG00735	1	AMR	53422923	29	6	HPRC	PRJNA730822
HG00735	2	AMR	56474489	26	6	HPRC	PRJNA730822
HG00741	1	AMR	51040418	25	7	HPRC	PRJNA730822
HG00741	2	AMR	41001116	30	8	HPRC	PRJNA730822
HG01071	1	AMR	55592407	34	11	HPRC	PRJNA730822
HG01071	2	AMR	50125412	28	11	HPRC	PRJNA730822
HG01106	1	AMR	57173280	27	8	HPRC	PRJNA730822
HG01106	2	AMR	47714433	25	4	HPRC	PRJNA730822
HG01109	1	AMR	30220240	26	7	HPRC	PRJNA730822
HG01109	2	AMR	32308382	30	11	HPRC	PRJNA730822
HG01114	1	AMR	133607674	27	3	HGSVC	PRJEB76276
HG01114	2	AMR	135125707	26	2	HGSVC	PRJEB76276
HG01123	1	AMR	44719827	33	12	HPRC	PRJNA730822
HG01123	2	AMR	54362305	26	7	HPRC	PRJNA730822
HG01175	1	AMR	34803293	31	4	HPRC	PRJNA730822
HG01175	2	AMR	36535860	27	6	HPRC	PRJNA730822
HG01243	1	AMR	29118474	30	7	HPRC	PRJNA730822
HG01243	2	AMR	31384221	27	5	HPRC	PRJNA730822
HG01258	1	AMR	49858426	27	7	HPRC	PRJNA730822
HG01258	2	AMR	56644858	24	12	HPRC	PRJNA730822
HG01352	1	AMR	142592769	25	3	HGSVC	PRJEB76276
HG01352	2	AMR	136151478	26	3	HGSVC	PRJEB76276
HG01358	1	AMR	52440137	26	5	HPRC	PRJNA730822
HG01358	2	AMR	48753445	26	6	HPRC	PRJNA730822
HG01361	1	AMR	47178056	29	9	HPRC	PRJNA730822
HG01361	2	AMR	45122217	28	10	HPRC	PRJNA730822
HG01457	1	AMR	137866935	27	2	HGSVC	PRJEB76276
HG01457	2	AMR	133362811	26	2	HGSVC	PRJEB76276
HG01505	1	EUR	134101868	28	2	HGSVC	PRJEB76276
HG01505	2	EUR	125504060	27	3	HGSVC	PRJEB76276
HG01573	1	AMR	136589329	25	2	HGSVC	PRJEB76276
HG01573	2	AMR	136571735	28	2	HGSVC	PRJEB76276
HG01891	1	AFR	57096483	30	7	HPRC	PRJNA730822
HG01891	2	AFR	81112077	28	4	HPRC	PRJNA730822
HG01928	1	AMR	45697985	25	7	HPRC	PRJNA730822
HG01928	2	AMR	53717995	23	6	HPRC	PRJNA730822
HG01952	1	AMR	44250376	28	8	HPRC	PRJNA730822
HG01952	2	AMR	54639450	30	9	HPRC	PRJNA730822
HG01978	1	AMR	52814149	31	7	HPRC	PRJNA730822
HG01978	2	AMR	60487953	30	7	HPRC	PRJNA730822
HG02018	1	EAS	136673151	23	3	HGSVC	PRJEB76276
HG02018	2	EAS	135348401	26	3	HGSVC	PRJEB76276
HG02055	1	AFR	34122691	30	9	HPRC	PRJNA730822
HG02055	2	AFR	35182712	27	11	HPRC	PRJNA730822
HG02059	1	EAS	146923252	24	4	HGSVC	PRJEB76276
HG02059	2	EAS	152425962	24	2	HGSVC	PRJEB76276
HG02080	1	EAS	24285731	27	7	HPRC	PRJNA730822
HG02080	2	EAS	20228813	26	8	HPRC	PRJNA730822
HG02106	1	AMR	135415833	26	3	HGSVC	PRJEB76276
HG02106	2	AMR	134516900	26	3	HGSVC	PRJEB76276
HG02109	1	AFR	24098322	34	10	HPRC	PRJNA730822
HG02109	2	AFR	23115113	27	6	HPRC	PRJNA730822
HG02145	1	AFR	19770268	29	5	HPRC	PRJNA730822
HG02145	2	AFR	24061170	28	6	HPRC	PRJNA730822
HG02148	1	AMR	41874143	30	8	HPRC	PRJNA730822
HG02148	2	AMR	39938933	24	6	HPRC	PRJNA730822
HG02257	1	AFR	57982120	29	9	HPRC	PRJNA730822
HG02257	2	AFR	59044574	32	11	HPRC	PRJNA730822
HG02282	1	AFR	107590042	30	2	HGSVC	PRJEB76276
HG02282	2	AFR	125692346	28	3	HGSVC	PRJEB76276
HG02486	1	AFR	58491195	30	6	HPRC	PRJNA730822
HG02486	2	AFR	55069743	24	6	HPRC	PRJNA730822
HG02554	1	AFR	134946215	27	4	HGSVC	PRJEB76276
HG02554	2	AFR	107135070	32	5	HGSVC	PRJEB76276
HG02559	1	AFR	57249657	27	3	HPRC	PRJNA730822
HG02559	2	AFR	59525942	27	6	HPRC	PRJNA730822
HG02572	1	AFR	19525040	29	8	HPRC	PRJNA730822
HG02572	2	AFR	23127662	30	11	HPRC	PRJNA730822
HG02587	1	AFR	139299482	30	2	HGSVC	PRJEB76276
HG02587	2	AFR	136083123	28	2	HGSVC	PRJEB76276
HG02622	1	AFR	51206351	27	6	HPRC	PRJNA730822
HG02622	2	AFR	60041455	28	3	HPRC	PRJNA730822
HG02630	1	AFR	29253507	33	6	HPRC	PRJNA730822
HG02630	2	AFR	25380071	28	5	HPRC	PRJNA730822
HG02666	1	AFR	139545746	28	2	HGSVC	PRJEB76276
HG02666	2	AFR	137190139	26	3	HGSVC	PRJEB76276
HG02717	1	AFR	46513843	29	5	HPRC	PRJNA730822
HG02717	2	AFR	43942241	28	9	HPRC	PRJNA730822
HG02723	1	AFR	24827663	26	3	HPRC	PRJNA730822
HG02723	2	AFR	22438397	27	6	HPRC	PRJNA730822
HG02769	1	AFR	103543622	30	3	HGSVC	PRJEB76276
HG02769	2	AFR	134418817	27	3	HGSVC	PRJEB76276
HG02818	1	AFR	96622806	28	4	HGSVC	PRJEB76276
HG02818	2	AFR	104520653	28	5	HGSVC	PRJEB76276
HG02886	1	AFR	29113777	27	4	HPRC	PRJNA730822
HG02886	2	AFR	28882481	27	5	HPRC	PRJNA730822
HG02953	1	AFR	134282667	27	4	HGSVC	PRJEB76276
HG02953	2	AFR	109062915	28	2	HGSVC	PRJEB76276
HG03098	1	AFR	34383521	24	5	HPRC	PRJNA730822
HG03098	2	AFR	36975063	27	6	HPRC	PRJNA730822
HG03248	1	AFR	131684344	29	4	HGSVC	PRJEB76276
HG03248	2	AFR	135822003	30	4	HGSVC	PRJEB76276
HG03453	1	AFR	27053039	27	3	HPRC	PRJNA730822
HG03453	2	AFR	26379428	27	3	HPRC	PRJNA730822
HG03486	1	AFR	27177738	27	5	HPRC	PRJNA730822
HG03486	2	AFR	24250446	24	5	HPRC	PRJNA730822
HG03492	1	SAS	20158908	26	7	HPRC	PRJNA730822
HG03492	2	SAS	18860066	29	5	HPRC	PRJNA730822
HG03516	1	AFR	55482364	26	5	HPRC	PRJNA730822
HG03516	2	AFR	44773628	29	7	HPRC	PRJNA730822
HG03520	1	AFR	107538364	25	2	HGSVC	PRJEB76276
HG03520	2	AFR	132474249	27	2	HGSVC	PRJEB76276
HG03540	1	AFR	34159233	27	4	HPRC	PRJNA730822
HG03540	2	AFR	30474809	28	6	HPRC	PRJNA730822
HG03579	1	AFR	27544339	33	5	HPRC	PRJNA730822
HG03579	2	AFR	27014075	30	5	HPRC	PRJNA730822
HG03683	1	SAS	133350545	29	2	HGSVC	PRJEB76276
HG03683	2	SAS	154166241	27	2	HGSVC	PRJEB76276
HG03807	1	SAS	135699884	28	7	HGSVC	PRJEB76276
HG03807	2	SAS	135340106	26	3	HGSVC	PRJEB76276
HG04217	1	SAS	147183591	27	3	HGSVC	PRJEB76276
HG04217	2	SAS	146808645	27	4	HGSVC	PRJEB76276
NA18906	1	AFR	43522948	36	5	HPRC	PRJNA730822
NA18906	2	AFR	40078400	29	3	HPRC	PRJNA730822
NA18989	1	EAS	135576480	26	3	HGSVC	PRJEB76276
NA18989	2	EAS	137631789	27	2	HGSVC	PRJEB76276
NA19036	1	AFR	134461585	25	4	HGSVC	PRJEB76276
NA19036	2	AFR	153764006	29	4	HGSVC	PRJEB76276
NA19129	1	AFR	135541088	28	5	HGSVC	PRJEB76276
NA19129	2	AFR	145947918	28	3	HGSVC	PRJEB76276
NA19240	1	AFR	25199424	27	7	HPRC	PRJNA730822
NA19240	2	AFR	28898930	29	6	HPRC	PRJNA730822
NA19317	1	AFR	146928310	27	3	HGSVC	PRJEB76276
NA19317	2	AFR	147849691	26	3	HGSVC	PRJEB76276
NA19331	1	AFR	103278421	27	2	HGSVC	PRJEB76276
NA19331	2	AFR	133868608	28	4	HGSVC	PRJEB76276
NA19347	1	AFR	134978426	29	4	HGSVC	PRJEB76276
NA19347	2	AFR	155109183	30	4	HGSVC	PRJEB76276
NA19384	1	AFR	140534053	27	2	HGSVC	PRJEB76276
NA19384	2	AFR	140056662	28	3	HGSVC	PRJEB76276
NA19434	1	AFR	107748930	26	6	HGSVC	PRJEB76276
NA19434	2	AFR	130955708	23	5	HGSVC	PRJEB76276
NA19836	1	AFR	135159888	29	2	HGSVC	PRJEB76276
NA19836	2	AFR	131390575	27	5	HGSVC	PRJEB76276
NA19983	1	AFR	134070787	27	3	HGSVC	PRJEB76276
NA19983	2	AFR	154390956	27	2	HGSVC	PRJEB76276
NA20129	1	AFR	22424799	30	7	HPRC	PRJNA730822
NA20129	2	AFR	21149676	25	4	HPRC	PRJNA730822
NA20355	1	AFR	135831886	27	2	HGSVC	PRJEB76276
NA20355	2	AFR	138003900	28	6	HGSVC	PRJEB76276
NA21309	1	AFR	17440620	30	8	HPRC	PRJNA730822
NA21309	2	AFR	20564675	24	8	HPRC	PRJNA730822
NA21487	1	AFR	115066146	28	3	HGSVC	PRJEB76276
NA21487	2	AFR	133421945	27	3	HGSVC	PRJEB76276
PNG15	1	OCA	39274718	27	6	PNG	EGAD50000001598
PNG15	2	OCA	41067075	26	6	PNG	EGAD50000001598
PNG16	1	OCA	45190519	29	8	PNG	EGAD50000001598
PNG16	2	OCA	41537965	26	6	PNG	EGAD50000001598
