# Supplementary material for: Structural variation, selection, and diversification of the NPIP gene family from the human pangenome
Source: Cell Genom. 2025 Aug 22;5(10):100977. doi: 10.1016/j.xgen.2025.100977 (PMC12790995; doi:10.1016/j.xgen.2025.100977)
Supplement: Table S3. NPIP-targeting hybridization probes used for cDNA enrichment, related to Figures 5 and 6 [file mmc4.xlsx]

## Sheet: S3
Target	length (nt)	Sequence
A1_exon3	100	GTGTCTTTCCTGAAGACTATCTTCCCGTCTCAAAATGGACATGATGGATCCACGGATGTACAGCAGAGAGCCAGGAGGTCCAACCGCCGTAGACAGGAAG
A1_exon5	108	TCTGAGGAAACTAAGCATGAAAGAACGTGAGCACGGAGAAAAGGAGAGGCAGGTGTCAGAGGCAGAGGAAAATGGGAAATTGGATATGAAAGAAATACACACCTACAT
A1_exon6	61	GGAAATGTTTCAACGTGCGCAAGCGTTGCGGCGGCGGGCAGAGGACTACTACAGATGCAAA
B5_exon2	129	GTTATCAATACTCTGGCTGACCATCATCATCGTGGGACTGACTTTGGTGGAAGTCCTTGGTTACATGTCATTATTGCGTTTCCGACAAGTTATAAAGTTGTCATTACCCTCTGGATAGTTTACCTTTGG
B14_exon2	120	GTTATCAATACTCTGGCTGACCATCGTCATCGTGAGACTGACTTTGGTGGAAGTCCTTGGATAATTATCATTATTGTGTTTCTGGGACGTTACAAATTTACCATTCTCTTCTGCACAATT
B6_exon2	140	GTTATCAATAGTCTGGCTGTCTATCGTCATCGTGAGACTGACTTTGGTGTAGGAGTTCGAGACCACCCTGGCCAACATGGCAAAACCCCATCTCCACAAAAATTGGATAATTTGATAATTATCATTATTGGGTTTCTGAG
B6_exon3	100	GTGTCTTTCCTGAAGACTATCTTCTGGTCTCGAAATGGACATGATGGATCCATGGATGTACAGCAGAGAGCCTGGAGGTCCAACCGCAGTAGACAGAAAG
B6_exon6-7	97	GAAAATGTTTCAACGTGCGCAAGAGTTGCGGCGGCGGGCAGAGGACTACCACAAATGCAAAATCCCCCCTTCTGCAAGAAAGCCTCTTTGCAACTGG
